# Supplementary material for: Content Quality of YouTube Videos About Gestational Diabetes: Systematic Evaluation
Source: JMIR Diabetes. 2022 Apr 7;7(2):e30156. doi: 10.2196/30156 (PMC9030909; doi:10.2196/30156)
Supplement: Multimedia Appendix 1 [file diabetes_v7i2e30156_app1.xlsx]

## Sheet: Sheet1
URL	Video title	Views	Comments	Likes	Dislikes	Length	Subscribers
https://www.youtube.com/watch?v=r3Bcu08av_Q	Gestational Diabetes | Nucleus Health	548409	47	1100	116	263	2700000
https://www.youtube.com/watch?v=yJIHoMnwS-8	KUWTK | Kim Kardashian Reveals Gestational Diabetes Risk | E!	409285	389	834	1600	58	2100000
https://www.youtube.com/watch?v=-B-RVybvffU	Diabetes mellitus (type 1, type 2) & diabetic ketoacidosis (DKA)	341732	157	5700	114	1162	1680000
https://www.youtube.com/watch?v=T09oiyoy6ek	Gestational Diabetes - Overview (signs and symptoms, pathophysiology, diagnosis, treatment)	233839	121	3100	94	750	1530000
https://www.youtube.com/watch?v=N3jnRuzseoM	Diabetes in pregnancy | Reproductive system physiology | NCLEX-RN | Khan Academy	217370	70	1100	40	493	1200000
https://www.youtube.com/watch?v=yA-jbpPsVz4	Gestation Diabetes, How to Fix It - 2020	16826	150	1000	13	1119	1160000
https://www.youtube.com/watch?v=LTZlPWILrIA	Simple steps to prevent Gestational Diabetes - Dr. Shashi Agrawal	73850	12	151	40	186	737000
https://www.youtube.com/watch?v=CRg9Ay8G0fA	ObGyn Answers Gestational Diabetes FAQ | Pregnancy Diabetes & Diet Overview	83072	651	3500	32	1051	535000
https://www.youtube.com/watch?v=ZkFjaroluR0	Mayo Clinic Minute: Long-term health risks of gestational diabetes	3370	2	11	0	60	520000
https://www.youtube.com/watch?v=UIQgolIGQEU	Gestational Diabetes, Animation	11357	5	268	2	219	391000
https://www.youtube.com/watch?v=4jShxo8YzGY	Gestational Diabetes - CRASH! Medical Review Series	36867	25	393	20	251	217000
https://www.youtube.com/watch?v=tQHK9wFGQWU	Complications Of What is Gestational Diabetes And Prevention - Manipal Hospitals	9256	1	27	2	267	187000
https://www.youtube.com/watch?v=v31MIk5ea0k	What are the risk factors for developing diabetes during pregnancy? Dr. Hemali Tekani	1072	0	7	0	75	187000
https://www.youtube.com/watch?v=8_gRUxPO-KA	Gestational Diabetes	808	0	4	0	263	182000
https://www.youtube.com/watch?v=N3Eb-YsHOTo	What do I need to know about gestational diabetes?	42409	21	257	7	185	153000
https://www.youtube.com/watch?v=JK_FYMXH9Bg	Pregnancy and Diabetes	21802	8	41	6	106	133000
https://www.youtube.com/watch?v=oBXG51Tw8-o	Preventing Gestational Diabetes	18124	0	0	0	111	133000
https://www.youtube.com/watch?v=0aK4vcPwdYw	Diabetes and Pregnancy Risks	37976	0	0	0	111	131000
https://www.youtube.com/watch?v=N0f4lCGy7GU	Gestational Diabetes Causes, Symptoms and Treatment | Dr. Vikas Maskara	1697	1	3	0	171	110000
https://www.youtube.com/watch?v=3oG6hLlWAqc	Gestational Diabetes | Symptoms & Treatment | Dr. Sanchaita Das	4399	1	21	0	171	106000
https://www.youtube.com/watch?v=YB9T0_XA2Ak	GESTATIONAL DIABETES | What I Ate in a Day + Glucose Checks	70625	167	773	37	714	100000
https://www.youtube.com/watch?v=4TDeLUFkhlk	Diabetes in Pregnancy: Stories from Saint Lucia	1846	0	13	2	1334	88900
https://www.youtube.com/watch?v=gEviUD_lvvk	Gestational Diabetes Mellitus Part I	23809	19	255	16	834	87400
https://www.youtube.com/watch?v=iJG3Hifx-6Q	Gestational Diabetes; Dr. Anita Mohan, Fortis Healthcare India	48963	16	172	12	156	87000
https://www.youtube.com/watch?v=TXZT1zZi-Jg	Morning Pregnancy Routine w/ Gestational Diabetes | 32 - 35 Weeks	6141	38	478	5	362	83300
https://www.youtube.com/watch?v=OGYfC4BtbPI	What is a diabetic pregnancy?	12350	0	42	3	457	75800
https://www.youtube.com/watch?v=TOlTrQvNCKo	Gestational diabetes | NHS	10081	1	27	2	372	72400
https://www.youtube.com/watch?v=zZsttJEhURE	Preexisting diabetes and pregnancy	11826	4	65	4	212	63900
https://www.youtube.com/watch?v=3OtutG9-ghI	GESTATIONAL DIABETES Is Getting Worse!	13594	0	395	20	639	60000
https://www.youtube.com/watch?v=y0jPjv-oQMc	Diabetes | Complications Of Gestational Diabetes | StreamingWell.com	22330	2	29	6	66	55200
https://www.youtube.com/watch?v=uogyfz6AJsw	Effective Management of Gestational Diabetes	70	0	0	0	97	49800
https://www.youtube.com/watch?v=DEyOz9MWoUA	What I Eat in a Day ~ Gestational Diabetes ~ Insulin Dependent	1610	2	43	1	1049	44300
https://www.youtube.com/watch?v=me-pwSm7mVs	What is Gestational Diabetes?	78682	0	286	23	114	41000
https://www.youtube.com/watch?v=vKA4_28UFqM	Gestational Diabetes: Managing Risk During and After Pregnancy Video - Brigham and Women�s Hospital	160070	3	367	68	427	38300
https://www.youtube.com/watch?v=qzRF_f3qkPc	QUICK OBGYN: Screening for gestational Diabetes mellitus	5031	2	49	3	397	31600
https://www.youtube.com/watch?v=NGcOOi6YVpo	High Risk Pregnancy: Diabetes	35453	19	115	3	189	28700
https://www.youtube.com/watch?v=Ss55W3WTqPQ	Diabetes and Pregnancy (Q&A)	30666	22	78	9	234	27600
https://www.youtube.com/watch?v=DTQSNLSfUgc	Gestational Diabetes: Diagnosis and Treatment	7298	0	38	4	224	27600
https://www.youtube.com/watch?v=HbnK-9m0ni0	Optimizing diet for diabetes during pregnancy, part 2: Next steps | Ohio State Medical Center	1693	0	21	0	848	27600
https://www.youtube.com/watch?v=7ZtkkIqYf5Y	Treating Diabetes In Pregnancy Proves Easy, Critical	343	0	1	1	105	27300
https://www.youtube.com/watch?v=AXDri3UeHRQ	Optimizing diet for diabetes during pregnancy, part 1: Getting Started | Ohio State Medical Center	6230	0	123	0	767	27300
https://www.youtube.com/watch?v=-h-Aph7cVkY	Treating Diabetes During Pregnancy at Ohio State	111	0	0	0	69	27200
https://www.youtube.com/watch?v=Ye56EDDE4Io	Tips for managing gestational diabetes	116	0	0	0	60	26400
https://www.youtube.com/watch?v=SehK3oXRArc	Gestational Diabetes _ Treatment and Symptoms	1388	4	5	2	113	25100
https://www.youtube.com/watch?v=s9HjxfMomsQ	Gestational diabetes: 3 diet tips from a prenatal dietitian | Nourish with Melanie #18	767	6	6	0	412	20300
https://www.youtube.com/watch?v=doOzSG9g4Dg	Effect of gestational diabetes on baby�s health | Nourish with Melanie #50	237	0	0	0	470	20300
https://www.youtube.com/watch?v=I-QDeRnCjp4	Blood Sugar Levels During Pregnancy	39416	6	15	9	88	19000
https://www.youtube.com/watch?v=tLL9BG9Vf0M	Gestational Diabetes Symptoms + Treatment	1189	6	2	1	54	18900
https://www.youtube.com/watch?v=8s-A3HxyIJE	Diabetes and Pregnancy	3173	0	0	1	165	18700
https://www.youtube.com/watch?v=1MrYHdXrl2A	Diabetic Pregnancy: What to Expect | IU Health	27080	15	136	9	195	18500
https://www.youtube.com/watch?v=dArA8DHoofc	Gestational Diabetes - USMLE Step 2 Review	2473	3	18	0	511	18400
https://www.youtube.com/watch?v=zxwquezCVh0	How does gestational diabetes affect my pregnancy?	250	0	2	0	45	18000
https://www.youtube.com/watch?v=zrcRhInTkmM	How is gestational diabetes diagnosed?	119	0	1	0	38	18000
https://www.youtube.com/watch?v=QwNh1oSW4Y8	How is gestational diabetes treated?	57	2	1	0	34	17900
https://www.youtube.com/watch?v=x7IJuJqmEZY	32 WEEK PREGNANCY UPDATE! | Insulin :(	5755	15	35	3	613	17600
https://www.youtube.com/watch?v=R4tu7Sl7--s	Gestational Diabetes: Risk Factors, Screening Methods and Management Options | Isis Parenting	9689	0	43	2	2443	13000
https://www.youtube.com/watch?v=2M3tKFajs90	Gestational Diabetes: Patient experience	36184	9	177	8	155	10300
https://www.youtube.com/watch?v=uBn54LJrwn8	Gestational Diabetes: Testing Kit	2332	0	8	1	272	10300
https://www.youtube.com/watch?v=iZJMOAIrUIM	Q&A - Gestational Diabetes	1851	0	6	1	164	9610
https://www.youtube.com/watch?v=BD39P8gQi08	Pregnancy and Diabetes	3658	1	37	0	378	9510
https://www.youtube.com/watch?v=vddah8Voxuo	Gestational Diabetes	2152	0	13	0	252	9330
https://www.youtube.com/watch?v=dXXmCpPgH34	Diabetes During Pregnancy Program	1251	0	4	0	232	8380
https://www.youtube.com/watch?v=6FwPnJz0CLw	Gestational Diabetes; DE OBGYN Resident Lecture Series with James Manley	4523	0	39	2	760	7890
https://www.youtube.com/watch?v=MZ43bplW17k	Gestational Diabetes: Where to Start with Food | Oakdale ObGyn	5363	0	46	0	236	6850
https://www.youtube.com/watch?v=x9GcdX7MWWo	GESTATIONAL DIABETES IN PREGNANCY | 10 TIPS & TRICKS!	25731	72	433	18	1028	6430
https://www.youtube.com/watch?v=vNU5twtqfrk	Gestational Diabetes Webinar	698	0	7	0	3722	6390
https://www.youtube.com/watch?v=VCOGfXd6ay0	Pregnancy & Diabetes	3180	3	7	0	234	6250
https://www.youtube.com/watch?v=u4dlHQIy2nc	Gestational Diabetes	110	0	1	0	598	6250
https://www.youtube.com/watch?v=h7Qy5LJFRSA	Your Gestational Diabetes Test: What to Expect	28440	3	45	5	83	6090
https://www.youtube.com/watch?v=kUj5LqgF9qk	My Glucose Screening- Checking for Gestational Diabetes In Pregnancy	9162	2	21	5	247	5580
https://www.youtube.com/watch?v=AJCAz2VGJvc	Treating pregnant women for mild gestational diabetes	1923	6	2	0	158	5470
https://www.youtube.com/watch?v=oVhADO-aij4	Ask UNMC - How do you treat diabetes in pregnant women?	304	0	0	0	70	4730
https://www.youtube.com/watch?v=Q9qiqu35kF8	What I ate | Gestational Diabetes | 30 Weeks Pregnant | Glucose Checks | Vegetarian	193042	199	1600	80	777	4480
https://www.youtube.com/watch?v=C8yAb7MDW5k	Gestational Diabetes: What to Know	985	0	3	0	215	4390
https://www.youtube.com/watch?v=L2VFVm51LH0	Type 1 Diabetes and Pregnancy: First Trimester	1261	0	6	0	187	4370
https://www.youtube.com/watch?v=SzOc-kxTGpE	diabetes and pregnancy	33386	9	194	11	1664	3950
https://www.youtube.com/watch?v=yzvGxPjRApE	RN Update Gestational Diabetes and Insulin 101 in Pregnancy	2712	2	15	0	991	3920
https://www.youtube.com/watch?v=SLzhr0xLLrw	Temporary new screening guidelines for gestational diabetes during COVID-19 pandemic	443	0	1	0	101	3260
https://www.youtube.com/watch?v=6wmpbA5F5XQ	MoTHER App making gestational diabetes easier to manage	251	0	0	0	88	1890
https://www.youtube.com/watch?v=2KrxNxUJ1Wo	Diabetes Questions: Type 2 Diabetes Prevention after Gestational Diabetes	761	0	0	0	38	1230
https://www.youtube.com/watch?v=qb-UKalcp2M	Diabetes and Pregnancy: 2018 Guidelines	906	0	11	0	2541	1070
https://www.youtube.com/watch?v=9K3c9nS8s20	Diabetes in Pregnancy	104	0	1	1	320	1030
https://www.youtube.com/watch?v=mYvOwipZKXI	Gestational Diabetes Mellitus (Pregnancy) Nursing Care, Symptoms for Maternity Nursing	32843	26	0	0	1114	989
https://www.youtube.com/watch?v=l_k8Mz_-XRE	Pregnancy, Labour and Breastfeeding with Type 1 Diabetes	6817	13	101	5	810	954
https://www.youtube.com/watch?v=hRCx8ljCHso	Diabetes Treatment & Prevention : How to Treat Gestational Diabetes	1253	4	6	0	148	819
https://www.youtube.com/watch?v=XUcdODfco3k	Yoga for Gestational Diabetes	18570	4	112	15	223	760
https://www.youtube.com/watch?v=HEu5IZdwY1s	Gestational Diabetes Causes, Diagnosis, and Treatment	155	0	1	0	155	750
https://www.youtube.com/watch?v=DMD-x4_9RKI	WHAT I EAT IN A DAY | GESTATIONAL DIABETES MANAGEMENT	4997	52	65	2	515	677
https://www.youtube.com/watch?v=-DfWvyebs6g	Understanding Gestational Diabetes: Healthy Pregnancy, Healthy Baby (English)	3381	0	2	3	1320	607
https://www.youtube.com/watch?v=DhCG1s7hbEs	5 Tips To Manage Gestational Diabetes With Food | Gestational Diabetes Meal Plan	7011	5	68	3	236	452
https://www.youtube.com/watch?v=64Bh997yEcw	Gestational Diabetes | The 5 M's of Successful Management	298	3	8	0	179	437
https://www.youtube.com/watch?v=Tf2o5QLzYP8	Managing Gestational Diabetes	4045	1	29	1	972	395
https://www.youtube.com/watch?v=XQ9eY1PxAo8	Understanding Gestational Diabetes	24533	2	84	8	1320	394
https://www.youtube.com/watch?v=65dwSWrhlFU	What Is Gestational Diabetes	12540	0	34	2	343	393
https://www.youtube.com/watch?v=CPTx5_h9Ls0	[OBGY. 02] Gestational Diabetes with case study	1646	0	19	1	978	293
https://www.youtube.com/watch?v=BeYyqRVjwI0	Gestational Diabetes -- Lakeview OB/GYN Clinic	552	0	2	0	236	246
https://www.youtube.com/watch?v=OlMjXFBfpM0	Gestational Diabetes: Best Management Practices	733	1	13	0	1670	244
https://www.youtube.com/watch?v=Oc3MfloMZmI	Diabetes During Pregnancy	644	0	2	1	221	220
https://www.youtube.com/watch?v=TNspLEjrQ00	What Happens in Gestational Diabetes?	4831	1	45	0	234	174
https://www.youtube.com/watch?v=NkY_HT5BPHA	Preventing Diabetes During Pregnancy	115	0	0	0	87	132
https://www.youtube.com/watch?v=l30tnxsv2V0	Gestational Diabetes	27259	7	119	10	542	110
https://www.youtube.com/watch?v=HvDdjcjyTBI	Gestational Diabetes - The Basics	481	0	3	0	55	92.7
https://www.youtube.com/watch?v=m7Qg8Ye65ZY	Gestational Diabetes Blood Sugar Levels High In Morning	25474	114	460	20	1202	46
https://www.youtube.com/watch?v=Ct4WQJT3wCU	Hi9 | How to Control Blood Sugar Levels in Pregnancy ? | Dr. Prabha Agarwal | Gynecologist	51496	8	178	20	137	0
https://www.youtube.com/watch?v=4q1n7DOdMdw	Gestational Diabetes: Injecting Insulin with a Pen	15254	0	34	8	327	0
https://www.youtube.com/watch?v=WAj86TAur2s	Gestational Diabetes: After Your Baby is Born	10597	0	39	5	226	0
https://www.youtube.com/watch?v=szmZ7ZUXaAo	Gestational Diabetes Mellitus (GDM) - Obstetrics	2260	10	47	1	337	0
https://www.youtube.com/watch?v=vWiLfgboPMQ	How Does Gestational Diabetes Affect Mother and Baby?	2595	0	6	1	65	0
https://www.youtube.com/watch?v=zqFvLV1F2Mw	The Lasting Impact of Gestational Diabetes	484	0	3	1	236	0
https://www.youtube.com/watch?v=0VEcy-1GcQ4	Using Insulin to Manage Gestational Diabetes	790	0	1	1	169	0
https://www.youtube.com/watch?v=Mxnw7ZsR2BY	Promoting Health After Gestational Diabetes	1144	0	4	0	62	0
https://www.youtube.com/watch?v=gFBi3inL-fM	Hi9 | Gestational Diabetes Treatment | Dr.Vimee Bindra | Laparoscopic surgeon	478	0	4	0	172	0
https://www.youtube.com/watch?v=19MBItwbMQk	Exercising safely after a diagnosis of gestational diabetes	377	0	4	0	233	0
https://www.youtube.com/watch?v=Ru1h51bHBX4	What is Gestational Diabetes?	527	1	2	0	65	0
https://www.youtube.com/watch?v=jHCzPipqghM	Study on Gestational Diabetes Screening for Pregnant Women	1278	0	2	0	75	0
